# Supplementary material for: Exploring Bovine Serum Albumin (BSA) as a Facile Substrate for Testing of Osmolytes as Cosmetic Ingredients
Source: Molecules. 2025 Feb 3;30(3):664. doi: 10.3390/molecules30030664 (PMC11820442; doi:10.3390/molecules30030664)
Supplement: Supplementary file 1 [file molecules-30-00664-s001.zip]

Archive with 1 entries (1 files):
- molecules-3374164-supplementary.pdf
